# Supplementary material for: Loss of Function of the RRMF Domain in OsROS1a Causes Sterility in Rice (Oryza sativa L.)
Source: Int J Mol Sci. 2022 Sep 26;23(19):11349. doi: 10.3390/ijms231911349 (PMC9569698; doi:10.3390/ijms231911349)
Supplement: Supplementary file 1 [file ijms-23-11349-s001.zip]

Archive with 1 entries (1 files):
- ijms-1905264-supplementary.pdf
